# Supplementary material for: Regulation of prefrontal cortex myelination by the microbiota
Source: Transl Psychiatry. 2016 Apr 5;6(4):e774–. doi: 10.1038/tp.2016.42 (PMC4872400; doi:10.1038/tp.2016.42)
Supplement: Supplementary Table 1 [file tp201642x3.xls]

## Sheet: Blatt1
Table S1	PrimeTime® qPCR assays used in this study
Gene symbol	RefSeq ID of transcript detected	IDT Assay ID
Mog	NM_010814(2)	Mm00447824_m1
Mag	NM_010758(2)	Mm00487538_m1
Mobp	NM_001039364(2)	Mm02745649_m1
Plp1	NM_001290562(2)	Mm00456892_m1
Mbp	NM_001025251(2)	Mm01266402_m1
Olig1	NM_016968(4)	Mm00497537_s1
Olig2	NM_016967(2)	Mm01210556_m1
Egr2	NM_010118(1)*	Mm.PT.56a.30480551
Sox10	NM_011443(3)	Mm00569909_m1
Sox2	NM_011443(3)	Mm03053810_s1
QK	NM_001159516(1)	Mm009498991_m1
