# Supplementary material for: Regulation of prefrontal cortex myelination by the microbiota
Source: Transl Psychiatry. 2016 Apr 5;6(4):e774–. doi: 10.1038/tp.2016.42 (PMC4872400; doi:10.1038/tp.2016.42)
Supplement: Supplementary Table 2 [file tp201642x4.xls]

## Sheet: CON_GF
Table S2
ID	Symbol	Description	log2FoldChange	pvalue	padj	Myelin-related	Activity-induced
ENSMUSG00000013523	Bcas1	breast carcinoma amplified sequence 1	0.742973	1.95006e-11	7.87872e-08
ENSMUSG00000032517	Mobp	myelin-associated oligodendrocytic basic protein	0.706162	3.68742e-10	8.51321e-07	*
ENSMUSG00000027375	Mal	myelin and lymphocyte protein, T cell differentiation protein	0.664886	7.83696e-10	1.40726e-06	*
ENSMUSG00000026830	Ermn	ermin, ERM-like protein	0.660216	2.16814e-10	5.83989e-07	*
ENSMUSG00000026826	Nr4a2	nuclear receptor subfamily 4, group A, member 2	0.639198	1.17975e-07	8.28955e-05		*
ENSMUSG00000041607	Mbp	myelin basic protein	0.638153	4.50223e-09	4.85071e-06	*
ENSMUSG00000053475	Tnfaip6	tumor necrosis factor alpha induced protein 6	0.637938	3.04803e-07	0.000189458		*
ENSMUSG00000031425	Plp1	proteolipid protein (myelin) 1	0.626659	2.4736e-09	3.07507e-06	*
ENSMUSG00000038550	Ciart	circadian associated repressor of transcription	0.595621	1.34298e-07	9.0433e-05
ENSMUSG00000076439	Mog	myelin oligodendrocyte glycoprotein	0.586314	1.6061e-07	0.000103824	*
ENSMUSG00000037625	Cldn11	claudin 11	0.579946	2.02751e-08	1.89077e-05	*
ENSMUSG00000027858	Tspan2	tetraspanin 2	0.579196	4.03849e-09	4.66186e-06	*
ENSMUSG00000024042	Sik1	salt inducible kinase 1	0.575414	4.59498e-07	0.000275035		*
ENSMUSG00000078490	C030017K20Rik	RIKEN cDNA C030017K20 gene	0.556055	7.82831e-06	0.00323772
ENSMUSG00000073680	Tmem88b	transmembrane protein 88B	0.552777	4.89964e-07	0.000282797
ENSMUSG00000019960	Dusp6	dual specificity phosphatase 6	0.510181	2.45309e-09	3.07507e-06		*
ENSMUSG00000022129	Dct	dopachrome tautomerase	0.502472	8.19123e-06	0.00323772
ENSMUSG00000003032	Klf4	Kruppel-like factor 4 (gut)	0.502376	5.59007e-05	0.0130929		*
ENSMUSG00000058126	Tpm3-rs7	tropomyosin 3, related sequence 7	0.4982	1.1025e-06	0.000593914
ENSMUSG00000032854	Ugt8a	UDP galactosyltransferase 8A	0.486945	1.29108e-05	0.00474206	*
ENSMUSG00000041548	Hspb8	heat shock protein 8	0.486111	4.93651e-05	0.0121326
ENSMUSG00000058357	Gm6612	predicted gene 6612	0.484921	4.37966e-08	3.37046e-05
ENSMUSG00000009734	Pou6f2	POU domain, class 6, transcription factor 2	0.482205	3.36106e-05	0.0095295
ENSMUSG00000026452	Syt2	synaptotagmin II	0.472736	2.9136e-05	0.00858277
ENSMUSG00000023034	Nr4a1	nuclear receptor subfamily 4, group A, member 1	0.461048	1.84878e-05	0.00609759		*
ENSMUSG00000024190	Dusp1	dual specificity phosphatase 1	0.46089	6.06339e-05	0.0136563		*
ENSMUSG00000006403	Adamts4	a disintegrin-like and metallopeptidase (reprolysin type) with thrombospondin type 1 motif, 4	0.458686	7.662e-05	0.0155192
ENSMUSG00000027955	Fam198b	family with sequence similarity 198, member B	0.451815	2.91598e-05	0.00858277
ENSMUSG00000020893	Per1	period circadian clock 1	0.450504	1.56428e-05	0.00561784		*
ENSMUSG00000032501	Trib1	tribbles homolog 1 (Drosophila)	0.449127	0.000150426	0.0250621		*
ENSMUSG00000056966	Gjc3	gap junction protein, gamma 3	0.448494	1.63227e-05	0.00571807	*
ENSMUSG00000046480	Scn4b	sodium channel, type IV, beta	0.447158	0.000101003	0.0187622
ENSMUSG00000078771	Evi2a	ecotropic viral integration site 2a	0.444697	0.000102168	0.0187629
ENSMUSG00000050121	Opalin	oligodendrocytic myelin paranodal and inner loop protein	0.438476	0.000300435	0.0411469	*
ENSMUSG00000085181	Gm12709	predicted gene 12709	0.437461	0.000421577	0.0512264
ENSMUSG00000059824	Dbp	D site albumin promoter binding protein	0.432618	1.21235e-05	0.00455645
ENSMUSG00000056708	Ier5	immediate early response 5	0.428678	2.89802e-08	2.46499e-05		*
ENSMUSG00000039405	Prss23	protease, serine 23	0.421215	6.75766e-05	0.0143698		*
ENSMUSG00000036492	Rnf39	ring finger protein 39	0.419576	0.00046159	0.0540562
ENSMUSG00000044285	Gm1821	predicted gene 1821	0.416418	0.000185062	0.0299078
ENSMUSG00000025584	Pde8a	phosphodiesterase 8A	0.413768	5.50464e-05	0.0130824		*
ENSMUSG00000072591	5930412G12Rik	RIKEN cDNA 5930412G12 gene	0.409385	0.0010406	0.0918966
ENSMUSG00000022602	Arc	activity regulated cytoskeletal-associated protein	0.406643	0.00114244	0.098207		*
ENSMUSG00000034825	Nrip3	nuclear receptor interacting protein 3	0.40636	5.02992e-05	0.0121326		*
ENSMUSG00000060716	Plekhh1	pleckstrin homology domain containing, family H (with MyTH4 domain) member 1	0.404718	0.000274428	0.0385654
ENSMUSG00000036098	Myrf	myelin regulatory factor	0.402934	0.000220825	0.0339881	*
ENSMUSG00000032515	Csrnp1	cysteine-serine-rich nuclear protein 1	0.402599	0.00116523	0.0991121		*
ENSMUSG00000048482	Bdnf	brain derived neurotrophic factor	0.400463	7.74455e-05	0.0155192		*
ENSMUSG00000028680	Plk3	polo-like kinase 3	0.399486	0.000241529	0.035485		*
ENSMUSG00000027965	Olfm3	olfactomedin 3	0.398761	0.000627023	0.0666666
ENSMUSG00000037465	Klf10	Kruppel-like factor 10	0.397412	0.000191348	0.0306175
ENSMUSG00000028914	Casp9	caspase 9	0.395801	6.0841e-05	0.0136563
ENSMUSG00000083327	Vcp-rs	valosin containing protein, related sequence	0.390837	0.000220261	0.0339881
ENSMUSG00000036634	Mag	myelin-associated glycoprotein	0.38442	0.000764871	0.0777161	*
ENSMUSG00000020774	Aspa	aspartoacylase	0.382568	0.000831771	0.0814682
ENSMUSG00000038418	Egr1	early growth response 1	0.381591	8.98406e-05	0.0170813		*
ENSMUSG00000029090	Gpr125	G protein-coupled receptor 125	0.38125	7.48612e-05	0.0155107
ENSMUSG00000039634	Zfp189	zinc finger protein 189	0.380962	0.000769419	0.0777161		*
ENSMUSG00000015806	Qdpr	quinoid dihydropteridine reductase	0.378549	0.000339967	0.0439537
ENSMUSG00000020183	Cpm	carboxypeptidase M	0.375401	0.000665319	0.0693691
ENSMUSG00000025903	Lypla1	lysophospholipase 1	0.371718	0.000933868	0.0875247
ENSMUSG00000002017	Fam98a	family with sequence similarity 98, member A	0.370682	0.000824249	0.0814682
ENSMUSG00000025597	Klhl4	kelch-like 4	0.369313	0.00103898	0.0918966		*
ENSMUSG00000039629	Strip2	striatin interacting protein 2	0.356108	0.00014435	0.0243682
ENSMUSG00000039904	Gpr37	G protein-coupled receptor 37	0.35533	0.00101047	0.0912303
ENSMUSG00000031431	Tsc22d3	TSC22 domain family, member 3	0.351276	1.66295e-05	0.00571807		*
ENSMUSG00000075054	Yae1d1	Yae1 domain containing 1	0.35016	7.77834e-05	0.0155192
ENSMUSG00000100419	Olfr316	olfactory receptor 316	0.348222	0.0003116	0.0416179
ENSMUSG00000022323	Hrsp12	heat-responsive protein 12	0.336788	0.000672259	0.0696434
ENSMUSG00000026158	Ogfrl1	opioid growth factor receptor-like 1	0.334945	1.04805e-05	0.00403274
ENSMUSG00000019970	Sgk1	serum/glucocorticoid regulated kinase 1	0.329069	0.00110836	0.0957875		*
ENSMUSG00000001542	Ell2	elongation factor RNA polymerase II 2	0.323284	0.000924362	0.0875247		*
ENSMUSG00000020889	Nr1d1	nuclear receptor subfamily 1, group D, member 1	0.322939	0.000134357	0.0230994
ENSMUSG00000060739	Nsa2	NSA2 ribosome biogenesis homolog (S. cerevisiae)	0.322284	0.000599798	0.0646223
ENSMUSG00000024427	Spry4	sprouty homolog 4 (Drosophila)	0.318878	0.000756342	0.0773623		*
ENSMUSG00000026824	Kcnj3	potassium inwardly-rectifying channel, subfamily J, member 3	0.314628	2.34224e-05	0.00742214
ENSMUSG00000035621	Midn	midnolin	0.304499	0.000482801	0.0557324		*
ENSMUSG00000050538	B230217C12Rik	RIKEN cDNA B230217C12 gene	0.300987	0.000106845	0.0191858
ENSMUSG00000049044	Rapgef4	Rap guanine nucleotide exchange factor (GEF) 4	0.30011	0.000309285	0.0416179
ENSMUSG00000050192	Eif5a2	eukaryotic translation initiation factor 5A2	0.297401	0.00028839	0.0398347
ENSMUSG00000027834	Serpini1	serine (or cysteine) peptidase inhibitor, clade I, member 1	0.293121	0.00108257	0.0950025
ENSMUSG00000003949	Hlf	hepatic leukemia factor	0.291718	7.2848e-05	0.0152896
ENSMUSG00000039114	Nrn1	neuritin 1	0.284389	0.000619791	0.066334
ENSMUSG00000042105	Inpp5f	inositol polyphosphate-5-phosphatase F	0.280371	0.000494857	0.0563196
ENSMUSG00000031167	Rbm3	RNA binding motif protein 3	0.278591	0.00099113	0.0910094
ENSMUSG00000024260	Sap130	Sin3A associated protein	0.277918	0.000440671	0.0520687
ENSMUSG00000049612	Omg	oligodendrocyte myelin glycoprotein	0.275232	0.000521538	0.0585318	*	*
ENSMUSG00000015341	Golga7	golgi autoantigen, golgin subfamily a, 7	0.273457	0.000315963	0.0418547
ENSMUSG00000053253	Ndfip2	Nedd4 family interacting protein 2	0.261476	0.00020251	0.0318876
ENSMUSG00000028351	Brinp1	bone morphogenic protein/retinoic acid inducible neural specific 1	0.25219	0.000846025	0.0823651
ENSMUSG00000025576	Rbfox3	RNA binding protein, fox-1 homolog (C. elegans) 3	0.249052	0.000509586	0.0575903
ENSMUSG00000024587	Nars	asparaginyl-tRNA synthetase	0.244933	0.000441397	0.0520687
ENSMUSG00000001687	Ubl3	ubiquitin-like 3	0.228617	0.00063752	0.0673396
ENSMUSG00000030616	Sytl2	synaptotagmin-like 2	0.22387	0.000829928	0.0814682
ENSMUSG00000028452	Vcp	valosin containing protein	-0.261323	0.000306886	0.0416179
ENSMUSG00000062647	Rpl7a	ribosomal protein L7A	-0.262483	0.000868275	0.0840251
ENSMUSG00000079507	H2-Q1	histocompatibility 2, Q region locus 1	-0.26853	0.000534177	0.0595368
ENSMUSG00000068735	Trp53i11	transformation related protein 53 inducible protein 11	-0.274359	0.000830238	0.0814682
ENSMUSG00000036606	Plxnb2	plexin B2	-0.276721	0.000235001	0.0351653
ENSMUSG00000091655	Gm8741	predicted gene 8741	-0.28186	0.000388186	0.0482575
ENSMUSG00000039661	Dusp26	dual specificity phosphatase 26 (putative)	-0.28586	0.000546213	0.060061
ENSMUSG00000023873	1700010I14Rik	RIKEN cDNA 1700010I14 gene	-0.295163	0.0010374	0.0918966
ENSMUSG00000066705	Fxyd6	FXYD domain-containing ion transport regulator 6	-0.295719	0.000933762	0.0875247
ENSMUSG00000018659	Pnpo	pyridoxine 5'-phosphate oxidase	-0.301559	0.000364196	0.0463446
ENSMUSG00000036928	Stag3	stromal antigen 3	-0.324265	0.000546313	0.060061
ENSMUSG00000003762	Adck4	aarF domain containing kinase 4	-0.324733	0.000412032	0.050831
ENSMUSG00000038351	Sgsm2	small G protein signaling modulator 2	-0.327569	6.216e-05	0.0137282
ENSMUSG00000054889	Dsp	desmoplakin	-0.328727	0.000238311	0.0353334
ENSMUSG00000051367	Six1	sine oculis-related homeobox 1	-0.332161	0.000896877	0.0857659
ENSMUSG00000066357	Wdr6	WD repeat domain 6	-0.338563	0.000284921	0.039695
ENSMUSG00000059775	Rps26-ps1	ribosomal protein S26, pseudogene 1	-0.339786	2.16956e-05	0.00701244
ENSMUSG00000000957	Mmp14	matrix metallopeptidase 14 (membrane-inserted)	-0.343457	0.000664635	0.0693691
ENSMUSG00000070522	Gm6505	predicted pseudogene 6505	-0.343677	3.52369e-05	0.00981834
ENSMUSG00000027940	Tpm3	tropomyosin 3, gamma	-0.347804	0.000106042	0.0191858
ENSMUSG00000037872	Ackr1	atypical chemokine receptor 1 (Duffy blood group)	-0.34822	0.000467389	0.0543415
ENSMUSG00000002012	Pnck	pregnancy upregulated non-ubiquitously expressed CaM kinase	-0.35366	0.000492413	0.0563196
ENSMUSG00000000031	H19	H19, imprinted maternally expressed transcript	-0.35601	0.000936932	0.0875247
ENSMUSG00000097961	Gm27000	predicted gene, 27000	-0.356331	0.000121572	0.0213558
ENSMUSG00000034796	Cpne7	copine VII	-0.357349	0.00115674	0.0989106
ENSMUSG00000048583	Igf2	insulin-like growth factor 2	-0.358057	0.000780039	0.0782995
ENSMUSG00000049553	Polr1a	polymerase (RNA) I polypeptide A	-0.359072	0.000113917	0.0202309
ENSMUSG00000062372	Otof	otoferlin	-0.359195	0.00110582	0.0957875
ENSMUSG00000026656	Fcgr2b	Fc receptor, IgG, low affinity IIb	-0.359761	0.000893918	0.0857659
ENSMUSG00000070802	Pnmal2	PNMA-like 2	-0.365224	9.40369e-07	0.000524045
ENSMUSG00000027848	Olfml3	olfactomedin-like 3	-0.365989	0.000358598	0.0459944
ENSMUSG00000091754	Gm3636	predicted gene 3636	-0.367989	8.21401e-06	0.00323772
ENSMUSG00000046417	Lrrc75a	leucine rich repeat containing 75A	-0.372761	0.000415196	0.0508332
ENSMUSG00000091478	Gm10039	predicted pseudogene 10039	-0.375498	5.00305e-05	0.0121326
ENSMUSG00000042286	Stab1	stabilin 1	-0.375967	0.000437872	0.0520687
ENSMUSG00000063065	Mapk3	mitogen-activated protein kinase 3	-0.378284	3.93689e-05	0.010604
ENSMUSG00000006930	Hap1	huntingtin-associated protein 1	-0.379356	8.44336e-05	0.0166406
ENSMUSG00000026840	Lamc3	laminin gamma 3	-0.381685	0.000948243	0.0880722
ENSMUSG00000021186	Fbln5	fibulin 5	-0.382366	0.00098493	0.0909568
ENSMUSG00000006369	Fbln1	fibulin 1	-0.385527	0.000246334	0.0358648
ENSMUSG00000079110	Capn3	calpain 3	-0.393619	0.000703486	0.0724142
ENSMUSG00000033007	Asic4	acid-sensing (proton-gated) ion channel family member 4	-0.394055	0.00108752	0.0950025
ENSMUSG00000033880	Lgals3bp	lectin, galactoside-binding, soluble, 3 binding protein	-0.399372	6.52835e-05	0.0140673
ENSMUSG00000060586	H2-Eb1	histocompatibility 2, class II antigen E beta	-0.400839	0.00037456	0.0472911
ENSMUSG00000029168	Dpysl5	dihydropyrimidinase-like 5	-0.401849	4.99293e-05	0.0121326
ENSMUSG00000028447	Dctn3	dynactin 3	-0.408245	0.000321564	0.0419097
ENSMUSG00000058488	Kl	klotho	-0.409749	0.00100889	0.0912303
ENSMUSG00000030111	A2m	alpha-2-macroglobulin	-0.410133	0.00102706	0.0918966
ENSMUSG00000024300	Myo1f	myosin IF	-0.411263	0.00100576	0.0912303
ENSMUSG00000025579	Gaa	glucosidase, alpha, acid	-0.411832	0.00027109	0.0384305
ENSMUSG00000086211	Gm12462	predicted gene 12462	-0.413144	2.73993e-06	0.00134182
ENSMUSG00000037418	Best1	bestrophin 1	-0.416003	4.47655e-05	0.0118599
ENSMUSG00000027737	Slc7a11	solute carrier family 7 (cationic amino acid transporter, y+ system), member 11	-0.423789	0.000249635	0.0360211
ENSMUSG00000022372	Sla	src-like adaptor	-0.424664	0.000320642	0.0419097
ENSMUSG00000049538	Adamts16	a disintegrin-like and metallopeptidase (reprolysin type) with thrombospondin type 1 motif, 16	-0.425587	0.000565189	0.0617164
ENSMUSG00000066440	Zfyve26	zinc finger, FYVE domain containing 26	-0.426231	0.00022785	0.0347385
ENSMUSG00000031740	Mmp2	matrix metallopeptidase 2	-0.42928	0.000592659	0.0642817
ENSMUSG00000015843	Rxrg	retinoid X receptor gamma	-0.429922	0.000440846	0.0520687
ENSMUSG00000029718	Pcolce	procollagen C-endopeptidase enhancer protein	-0.436904	0.000153835	0.0253686
ENSMUSG00000041592	Sdk2	sidekick homolog 2 (chicken)	-0.437297	2.92093e-05	0.00858277
ENSMUSG00000028885	Smpdl3b	sphingomyelin phosphodiesterase, acid-like 3B	-0.438983	0.00023017	0.0347643
ENSMUSG00000029843	Slc13a4	solute carrier family 13 (sodium/sulfate symporters), member 4	-0.440939	5.75303e-05	0.0132821
ENSMUSG00000046402	Rbp1	retinol binding protein 1, cellular	-0.442981	0.00038548	0.0482575
ENSMUSG00000073888	Ccl27a	chemokine (C-C motif) ligand 27A	-0.444274	0.000203232	0.0318876
ENSMUSG00000046352	Gjb2	gap junction protein, beta 2	-0.448256	0.000177333	0.0289483
ENSMUSG00000021803	Cdhr1	cadherin-related family member 1	-0.451358	0.000252913	0.036171
ENSMUSG00000036905	C1qb	complement component 1, q subcomponent, beta polypeptide	-0.464373	6.65218e-08	4.88663e-05
ENSMUSG00000030905	Crym	crystallin, mu	-0.469044	1.60234e-08	1.61846e-05
ENSMUSG00000032289	Thsd4	thrombospondin, type I, domain containing 4	-0.470821	4.69674e-06	0.00216869
ENSMUSG00000086118	Gm14169	predicted gene 14169	-0.473038	0.000144753	0.0243682
ENSMUSG00000043773	1700048O20Rik	RIKEN cDNA 1700048O20 gene	-0.474257	8.70714e-05	0.0167519
ENSMUSG00000034459	Ifit1	interferon-induced protein with tetratricopeptide repeats 1	-0.478012	0.000131818	0.0229066
ENSMUSG00000063564	Col23a1	collagen, type XXIII, alpha 1	-0.483616	7.21126e-06	0.00314976
ENSMUSG00000097785	B230217O12Rik	RIKEN cDNA B230217O12 gene	-0.483818	2.81655e-05	0.00858277
ENSMUSG00000021098	4930447C04Rik	RIKEN cDNA 4930447C04 gene	-0.485782	3.7506e-05	0.0102735
ENSMUSG00000030109	Slc6a12	solute carrier family 6 (neurotransmitter transporter, betaine/GABA), member 12	-0.485807	9.29836e-05	0.0174733
ENSMUSG00000057722	Lepr	leptin receptor	-0.486899	4.7907e-05	0.0121326
ENSMUSG00000036114	Rpp25l	ribonuclease P/MRP 25 subunit-like	-0.487936	8.61009e-05	0.0167519
ENSMUSG00000073418	C4b	complement component 4B (Chido blood group)	-0.488593	3.35893e-05	0.0095295
ENSMUSG00000053835	H2-T24	histocompatibility 2, T region locus 24	-0.49051	6.28606e-05	0.0137282
ENSMUSG00000036078	Sigmar1	sigma non-opioid intracellular receptor 1	-0.490747	4.15072e-06	0.00197293
ENSMUSG00000006931	Leprel4	leprecan-like 4	-0.491934	6.86913e-06	0.00308366
ENSMUSG00000069516	Lyz2	lysozyme 2	-0.496997	1.90885e-06	0.000980342
ENSMUSG00000073609	D2hgdh	D-2-hydroxyglutarate dehydrogenase	-0.497102	4.7709e-05	0.0121326
ENSMUSG00000006014	Prg4	proteoglycan 4 (megakaryocyte stimulating factor, articular superficial zone protein)	-0.526686	1.76416e-05	0.00593971
ENSMUSG00000001473	Tubb6	tubulin, beta 6 class V	-0.558028	8.08643e-06	0.00323772
ENSMUSG00000029661	Col1a2	collagen, type I, alpha 2	-0.571053	1.88246e-09	3.04225e-06
ENSMUSG00000092564	BC051226	cDNA sequence BC051226	-0.584856	1.94115e-06	0.000980342
ENSMUSG00000070003	Ssbp4	single stranded DNA binding protein 4	-0.604405	2.10593e-08	1.89077e-05
ENSMUSG00000038775	Vill	villin-like	-0.605259	3.21859e-08	2.60078e-05
ENSMUSG00000036073	Galt	galactose-1-phosphate uridyl transferase	-0.696846	2.21258e-09	3.07507e-06
ENSMUSG00000030108	Slc6a13	solute carrier family 6 (neurotransmitter transporter, GABA), member 13	-0.705759	9.75669e-11	3.15356e-07
ENSMUSG00000079339	Gm14446	predicted gene 14446	-0.764023	9.02637e-13	7.29376e-09
ENSMUSG00000073889	Il11ra1	interleukin 11 receptor, alpha chain 1	-0.769246	7.31216e-10	1.40726e-06
ENSMUSG00000074896	Ifit3	interferon-induced protein with tetratricopeptide repeats 3	-0.78603	2.86737e-12	1.54465e-08
ENSMUSG00000078700	D030028A08Rik	RIKEN cDNA D030028A08 gene	-0.931087	9.55701e-14	1.54451e-09

## Sheet: CON_exGF
Table S2
ID	Symbol	Description	log2FoldChange	pvalue	padj
ENSMUSG00000045932	Ifit2	interferon-induced protein with tetratricopeptide repeats 2	0.779822	4.65932e-12	1.54494e-08
ENSMUSG00000078490	C030017K20Rik	RIKEN cDNA C030017K20 gene	0.676447	1.39336e-09	2.56672e-06
ENSMUSG00000046480	Scn4b	sodium channel, type IV, beta	0.594044	6.46959e-10	1.53228e-06
ENSMUSG00000087381	Gm16008	predicted gene 16008	0.549116	1.89757e-06	0.00209733
ENSMUSG00000026452	Syt2	synaptotagmin II	0.501904	3.3633e-07	0.000557601
ENSMUSG00000078954	Arhgap8	Rho GTPase activating protein 8	0.475729	3.93633e-05	0.0210518
ENSMUSG00000051985	Igfn1	immunoglobulin-like and fibronectin type III domain containing 1	0.451827	2.68362e-05	0.0158899
ENSMUSG00000072591	5930412G12Rik	RIKEN cDNA 5930412G12 gene	0.427423	0.000197056	0.0710217
ENSMUSG00000055214	Pld5	phospholipase D family, member 5	0.41321	0.000300838	0.0941056
ENSMUSG00000002007	Srpk3	serine/arginine-rich protein specific kinase 3	0.409855	0.000320747	0.0951502
ENSMUSG00000100303	2600014E21Rik	RIKEN cDNA 2600014E21 gene	0.4082	0.000239272	0.0777822
ENSMUSG00000041954	Tnfrsf18	tumor necrosis factor receptor superfamily, member 18	0.399012	9.54359e-05	0.04057
ENSMUSG00000028602	Tnfrsf8	tumor necrosis factor receptor superfamily, member 8	0.395041	0.000140954	0.05564
ENSMUSG00000058357	Gm6612	predicted gene 6612	0.393021	4.33796e-07	0.000653809
ENSMUSG00000028914	Casp9	caspase 9	0.384723	6.83407e-06	0.00629456
ENSMUSG00000031659	Adcy7	adenylate cyclase 7	0.368981	0.000176132	0.0648909
ENSMUSG00000030337	Vamp1	vesicle-associated membrane protein 1	0.357423	3.04543e-06	0.00297001
ENSMUSG00000089997	1810020O05Rik	Riken cDNA 1810020O05 gene	0.355394	1.01312e-05	0.00839823
ENSMUSG00000020889	Nr1d1	nuclear receptor subfamily 1, group D, member 1	0.345668	6.14995e-05	0.030897
ENSMUSG00000024260	Sap130	Sin3A associated protein	0.343768	8.62897e-06	0.00752946
ENSMUSG00000039629	Strip2	striatin interacting protein 2	0.311644	0.000207211	0.0723089
ENSMUSG00000033255	Gm5134	predicted gene 5134	0.291087	1.46806e-05	0.0105822
ENSMUSG00000091655	Gm8741	predicted gene 8741	-0.251241	0.000321395	0.0951502
ENSMUSG00000086922	Gm13835	predicted gene 13835	-0.331204	0.000338559	0.0984731
ENSMUSG00000029661	Col1a2	collagen, type I, alpha 2	-0.345723	0.000155162	0.0598242
ENSMUSG00000022324	Matn2	matrilin 2	-0.35009	1.08803e-05	0.00849009
ENSMUSG00000074743	Thbd	thrombomodulin	-0.35713	0.000252512	0.0805075
ENSMUSG00000091478	Gm10039	predicted pseudogene 10039	-0.371667	2.15877e-05	0.0132556
ENSMUSG00000032040	Dcps	decapping enzyme, scavenger	-0.389219	7.40952e-05	0.0350978
ENSMUSG00000028447	Dctn3	dynactin 3	-0.392916	0.000315071	0.0951502
ENSMUSG00000036545	Adamts2	a disintegrin-like and metallopeptidase (reprolysin type) with thrombospondin type 1 motif, 2	-0.41115	0.000231866	0.0768821
ENSMUSG00000006931	Leprel4	leprecan-like 4	-0.414753	0.000107292	0.0444697
ENSMUSG00000020953	Coch	coagulation factor C homolog (Limulus polyphemus)	-0.41667	0.000121369	0.0490776
ENSMUSG00000050666	Vstm4	V-set and transmembrane domain containing 4	-0.416754	0.000209351	0.0723089
ENSMUSG00000037206	Islr	immunoglobulin superfamily containing leucine-rich repeat	-0.416929	3.1441e-05	0.0173753
ENSMUSG00000026656	Fcgr2b	Fc receptor, IgG, low affinity IIb	-0.416973	5.71813e-05	0.0296253
ENSMUSG00000020884	Asgr1	asialoglycoprotein receptor 1	-0.420675	0.000219746	0.0743502
ENSMUSG00000092564	BC051226	cDNA sequence BC051226	-0.423796	0.000160839	0.0606033
ENSMUSG00000021423	Ly86	lymphocyte antigen 86	-0.427955	6.83313e-05	0.0333196
ENSMUSG00000028331	5830415F09Rik	RIKEN cDNA 5830415F09 gene	-0.435809	8.90587e-05	0.0397266
ENSMUSG00000067212	H2-T23	histocompatibility 2, T region locus 23	-0.440707	9.10557e-05	0.0397266
ENSMUSG00000036480	Prss56	protease, serine 56	-0.453287	8.24308e-05	0.0379617
ENSMUSG00000036905	C1qb	complement component 1, q subcomponent, beta polypeptide	-0.45581	1.62379e-06	0.00192291
ENSMUSG00000024517	Grp	gastrin releasing peptide	-0.474188	2.81224e-05	0.0160773
ENSMUSG00000038775	Vill	villin-like	-0.475092	1.04703e-06	0.00144656
ENSMUSG00000069516	Lyz2	lysozyme 2	-0.482448	2.13124e-05	0.0132556
ENSMUSG00000028885	Smpdl3b	sphingomyelin phosphodiesterase, acid-like 3B	-0.483243	2.09867e-05	0.0132556
ENSMUSG00000023284	Zfp605	zinc finger protein 605	-0.497471	1.12662e-05	0.00849009
ENSMUSG00000073609	D2hgdh	D-2-hydroxyglutarate dehydrogenase	-0.498007	1.6716e-05	0.0115473
ENSMUSG00000023913	Pla2g7	phospholipase A2, group VII (platelet-activating factor acetylhydrolase, plasma)	-0.532523	1.57484e-06	0.00192291
ENSMUSG00000053835	H2-T24	histocompatibility 2, T region locus 24	-0.537996	2.8367e-06	0.00293935
ENSMUSG00000059775	Rps26-ps1	ribosomal protein S26, pseudogene 1	-0.551504	3.50288e-10	9.67905e-07
ENSMUSG00000043091	Tuba1c	tubulin, alpha 1C	-0.683193	1.53472e-13	8.48135e-10
ENSMUSG00000062353	Gm15772	predicted gene 15772	-0.697917	7.52337e-10	1.55913e-06
ENSMUSG00000078700	D030028A08Rik	RIKEN cDNA D030028A08 gene	-0.824412	7.66031e-13	3.17501e-09
ENSMUSG00000027737	Slc7a11	solute carrier family 7 (cationic amino acid transporter, y+ system), member 11	-0.888758	5.7167e-21	4.73886e-17
ENSMUSG00000082809	Gm14150	predicted gene 14150	-1.62067	2.60417e-46	4.31745e-42

## Sheet: GF_exGF
Table S2
ID	Symbol	Description	log2FoldChange	pvalue	padj
ENSMUSG00000093483	AA465934	expressed sequence AA465934	0.570764	1.85056e-06	0.00645659
ENSMUSG00000084890	A830036E02Rik	RIKEN cDNA A830036E02 gene	0.495679	2.11336e-05	0.0378077
ENSMUSG00000078684	5830417I10Rik	RIKEN cDNA 5830417I10 gene	0.478115	2.43816e-05	0.0378077
ENSMUSG00000085334	Gm12940	predicted gene 12940	0.46959	6.19602e-05	0.0720597
ENSMUSG00000062296	Trank1	tetratricopeptide repeat and ankyrin repeat containing 1	0.442906	7.68155e-05	0.0824644
ENSMUSG00000028047	Thbs3	thrombospondin 3	0.440828	0.000100719	0.0937089
ENSMUSG00000074896	Ifit3	interferon-induced protein with tetratricopeptide repeats 3	0.44038	1.67622e-06	0.00645659
ENSMUSG00000097961	Gm27000	predicted gene, 27000	0.405619	2.2092e-05	0.0378077
ENSMUSG00000050538	B230217C12Rik	RIKEN cDNA B230217C12 gene	-0.281918	9.09143e-05	0.0906286
ENSMUSG00000026238	Ptma	prothymosin alpha	-0.372199	2.19092e-05	0.0378077
ENSMUSG00000032556	Bfsp2	beaded filament structural protein 2, phakinin	-0.472708	5.33277e-05	0.0676583
ENSMUSG00000023284	Zfp605	zinc finger protein 605	-0.492328	6.97197e-07	0.00645659
ENSMUSG00000066800	Rnasel	ribonuclease L (2', 5'-oligoisoadenylate synthetase-dependent)	-0.501169	3.1101e-05	0.0434046
ENSMUSG00000022439	Parvg	parvin, gamma	-0.508354	9.8895e-06	0.0276036
ENSMUSG00000032251	Irak1bp1	interleukin-1 receptor-associated kinase 1 binding protein 1	-0.553399	1.26725e-06	0.00645659
