# Supplementary material for: Regulation of prefrontal cortex myelination by the microbiota
Source: Transl Psychiatry. 2016 Apr 5;6(4):e774–. doi: 10.1038/tp.2016.42 (PMC4872400; doi:10.1038/tp.2016.42)
Supplement: Supplementary Table 3 [file tp201642x5.xls]

## Sheet: CON_GF
Table S3
GO-Term enrichment analyis CON vs. GF
black: p<0.1; count>=2; FDR<0.1
grey: p<0.1; count>=2; FDR>0.1
Upregulated genes
Category	Term	Count	PValue	Genes	Fold Enrichment	FDR
GOTERM_BP_5	GO:0007272~ensheathment of neurons	6	8.43372e-07	ENSMUSG00000036098, ENSMUSG00000031425, ENSMUSG00000032854, ENSMUSG00000056966, ENSMUSG00000041607, ENSMUSG00000037625	33.1228	1.09903e-05
GOTERM_BP_5	GO:0019228~regulation of action potential in neuron	6	1.7528e-06	ENSMUSG00000036098, ENSMUSG00000031425, ENSMUSG00000032854, ENSMUSG00000056966, ENSMUSG00000041607, ENSMUSG00000037625	28.7064	2.28412e-05
GOTERM_BP_5	GO:0042391~regulation of membrane potential	6	0.000202808	ENSMUSG00000036098, ENSMUSG00000031425, ENSMUSG00000032854, ENSMUSG00000056966, ENSMUSG00000041607, ENSMUSG00000037625	10.8554	0.00263966
GOTERM_BP_5	GO:0055082~cellular chemical homeostasis	7	0.00133346	ENSMUSG00000036098, ENSMUSG00000031425, ENSMUSG00000032854, ENSMUSG00000056966, ENSMUSG00000041607, ENSMUSG00000019970, ENSMUSG00000037625	5.62346	0.0172382
GOTERM_BP_5	GO:0050801~ion homeostasis	7	0.00209699	ENSMUSG00000036098, ENSMUSG00000031425, ENSMUSG00000032854, ENSMUSG00000056966, ENSMUSG00000041607, ENSMUSG00000019970, ENSMUSG00000037625	5.14364	0.0269847
GOTERM_BP_5	GO:0006355~regulation of transcription, DNA-dependent	14	0.013017	ENSMUSG00000009734, ENSMUSG00000036098, ENSMUSG00000003949, ENSMUSG00000059824, ENSMUSG00000003032, ENSMUSG00000039634, ENSMUSG00000032515, ENSMUSG00000020889, ENSMUSG00000038418, ENSMUSG00000025584, ENSMUSG00000020893, ENSMUSG00000023034, ENSMUSG00000026826, ENSMUSG00000031431	2.05746	0.156962
GOTERM_BP_5	GO:0051252~regulation of RNA metabolic process	14	0.0147125	ENSMUSG00000009734, ENSMUSG00000036098, ENSMUSG00000003949, ENSMUSG00000059824, ENSMUSG00000003032, ENSMUSG00000039634, ENSMUSG00000032515, ENSMUSG00000020889, ENSMUSG00000038418, ENSMUSG00000025584, ENSMUSG00000020893, ENSMUSG00000023034, ENSMUSG00000026826, ENSMUSG00000031431	2.02566	0.175641
GOTERM_BP_5	GO:0022010~myelination in the central nervous system	2	0.0181306	ENSMUSG00000036098, ENSMUSG00000031425	107.649	0.21214
GOTERM_BP_5	GO:0010468~regulation of gene expression	19	0.0195569	ENSMUSG00000009734, ENSMUSG00000036098, ENSMUSG00000003949, ENSMUSG00000059824, ENSMUSG00000003032, ENSMUSG00000031167, ENSMUSG00000024260, ENSMUSG00000039634, ENSMUSG00000032515, ENSMUSG00000020889, ENSMUSG00000038418, ENSMUSG00000025584, ENSMUSG00000020893, ENSMUSG00000023034, ENSMUSG00000050192, ENSMUSG00000026826, ENSMUSG00000001542, ENSMUSG00000037465, ENSMUSG00000031431	1.68409	0.226925
GOTERM_CC_5	GO:0043209~myelin sheath	5	2.55578e-08	ENSMUSG00000036634, ENSMUSG00000031425, ENSMUSG00000026830, ENSMUSG00000056966, ENSMUSG00000041607	137.01	2.60484e-07
GOTERM_CC_5	GO:0033269~internode region of axon	2	0.0134151	ENSMUSG00000026830, ENSMUSG00000041607	146.144	0.128598
GOTERM_CC_5	GO:0031225~anchored to membrane	5	0.0139475	ENSMUSG00000015341, ENSMUSG00000039114, ENSMUSG00000049612, ENSMUSG00000001687, ENSMUSG00000020183	5.29506	0.133378
GOTERM_CC_5	GO:0043231~intracellular membrane-bounded organelle	40	0.0687385	ENSMUSG00000024587, ENSMUSG00000036098, ENSMUSG00000048482, ENSMUSG00000035621, ENSMUSG00000003949, ENSMUSG00000003032, ENSMUSG00000039904, ENSMUSG00000024260, ENSMUSG00000025903, ENSMUSG00000025576, ENSMUSG00000039634, ENSMUSG00000041607, ENSMUSG00000038418, ENSMUSG00000020889, ENSMUSG00000027965, ENSMUSG00000050192, ENSMUSG00000022129, ENSMUSG00000026452, ENSMUSG00000022602, ENSMUSG00000026826,…	1.20863	0.516074
GOTERM_MF_FAT	GO:0019911~structural constituent of myelin sheath	3	4.67091e-05	ENSMUSG00000031425, ENSMUSG00000041607, ENSMUSG00000032517	246.074	0.00055955
GOTERM_MF_FAT	GO:0003700~transcription factor activity	11	0.000858876	ENSMUSG00000023034, ENSMUSG00000009734, ENSMUSG00000036098, ENSMUSG00000003949, ENSMUSG00000059824, ENSMUSG00000003032, ENSMUSG00000026826, ENSMUSG00000032515, ENSMUSG00000020889, ENSMUSG00000038418, ENSMUSG00000031431	3.48816	0.0102431
GOTERM_MF_FAT	GO:0030528~transcription regulator activity	13	0.00236578	ENSMUSG00000009734, ENSMUSG00000036098, ENSMUSG00000003949, ENSMUSG00000059824, ENSMUSG00000003032, ENSMUSG00000032515, ENSMUSG00000020889, ENSMUSG00000038418, ENSMUSG00000025584, ENSMUSG00000023034, ENSMUSG00000001542, ENSMUSG00000026826, ENSMUSG00000031431	2.65254	0.0279827
GOTERM_MF_FAT	GO:0043565~sequence-specific DNA binding	8	0.00627278	ENSMUSG00000023034, ENSMUSG00000009734, ENSMUSG00000036098, ENSMUSG00000003949, ENSMUSG00000059824, ENSMUSG00000003032, ENSMUSG00000026826, ENSMUSG00000020889	3.54063	0.0726282
GOTERM_MF_FAT	GO:0003707~steroid hormone receptor activity	3	0.0162862	ENSMUSG00000023034, ENSMUSG00000026826, ENSMUSG00000020889	15.0658	0.17861
GOTERM_MF_FAT	GO:0004879~ligand-dependent nuclear receptor activity	3	0.0209531	ENSMUSG00000023034, ENSMUSG00000026826, ENSMUSG00000020889	13.1825	0.224106
GOTERM_MF_FAT	GO:0046983~protein dimerization activity	5	0.0462673	ENSMUSG00000023034, ENSMUSG00000003949, ENSMUSG00000059824, ENSMUSG00000026826, ENSMUSG00000013523	3.61874	0.433136
GOTERM_MF_FAT	GO:0033549~MAP kinase phosphatase activity	2	0.0468456	ENSMUSG00000024190, ENSMUSG00000019960	41.0123	0.437241
GOTERM_MF_FAT	GO:0017017~MAP kinase tyrosine/serine/threonine phosphatase activity	2	0.0468456	ENSMUSG00000024190, ENSMUSG00000019960	41.0123	0.437241
Downregulated genes
GOTERM_BP_FAT	GO:0006955~immune response	9	0.00158146	ENSMUSG00000053835, ENSMUSG00000073888, ENSMUSG00000026656, ENSMUSG00000079507, ENSMUSG00000006014, ENSMUSG00000036905, ENSMUSG00000073418, ENSMUSG00000024300, ENSMUSG00000060586	3.99451	0.0232319
GOTERM_BP_FAT	GO:0002252~immune effector process	5	0.00291546	ENSMUSG00000026656, ENSMUSG00000079507, ENSMUSG00000036905, ENSMUSG00000073418, ENSMUSG00000024300	8.29548	0.0424362
GOTERM_BP_FAT	GO:0006952~defense response	8	0.00496421	ENSMUSG00000026656, ENSMUSG00000079507, ENSMUSG00000036905, ENSMUSG00000073418, ENSMUSG00000037872, ENSMUSG00000024300, ENSMUSG00000069516, ENSMUSG00000042286	3.73297	0.0712455
GOTERM_BP_FAT	GO:0019882~antigen processing and presentation	4	0.00797347	ENSMUSG00000053835, ENSMUSG00000026656, ENSMUSG00000079507, ENSMUSG00000060586	9.61132	0.112099
GOTERM_BP_FAT	GO:0002443~leukocyte mediated immunity	4	0.00848626	ENSMUSG00000026656, ENSMUSG00000036905, ENSMUSG00000073418, ENSMUSG00000024300	9.39533	0.118891
GOTERM_BP_FAT	GO:0048002~antigen processing and presentation of peptide antigen	3	0.0117577	ENSMUSG00000026656, ENSMUSG00000079507, ENSMUSG00000060586	17.9182	0.161094
GOTERM_CC_FAT	GO:0044421~extracellular region part	14	6.06522e-05	ENSMUSG00000033880, ENSMUSG00000048583, ENSMUSG00000073888, ENSMUSG00000029661, ENSMUSG00000026840, ENSMUSG00000028885, ENSMUSG00000030111, ENSMUSG00000032289, ENSMUSG00000000957, ENSMUSG00000073418, ENSMUSG00000057722, ENSMUSG00000049538, ENSMUSG00000031740, ENSMUSG00000006369	3.70771	0.000713596
GOTERM_CC_FAT	GO:0005576~extracellular region	21	6.42815e-05	ENSMUSG00000033880, ENSMUSG00000048583, ENSMUSG00000026840, ENSMUSG00000028885, ENSMUSG00000026656, ENSMUSG00000006014, ENSMUSG00000030111, ENSMUSG00000000957, ENSMUSG00000032289, ENSMUSG00000036905, ENSMUSG00000029718, ENSMUSG00000057722, ENSMUSG00000006369, ENSMUSG00000031740, ENSMUSG00000027848, ENSMUSG00000029661, ENSMUSG00000073888, ENSMUSG00000021186, ENSMUSG00000073418, ENSMUSG00000049538,…	2.5623	0.000756282
GOTERM_CC_FAT	GO:0005578~proteinaceous extracellular matrix	8	0.000522243	ENSMUSG00000033880, ENSMUSG00000029661, ENSMUSG00000026840, ENSMUSG00000000957, ENSMUSG00000032289, ENSMUSG00000049538, ENSMUSG00000006369, ENSMUSG00000031740	5.52144	0.00612914
GOTERM_CC_FAT	GO:0031012~extracellular matrix	8	0.000660846	ENSMUSG00000033880, ENSMUSG00000029661, ENSMUSG00000026840, ENSMUSG00000000957, ENSMUSG00000032289, ENSMUSG00000049538, ENSMUSG00000006369, ENSMUSG00000031740	5.30702	0.00775003
GOTERM_CC_FAT	GO:0044459~plasma membrane part	16	0.00882993	ENSMUSG00000036078, ENSMUSG00000054889, ENSMUSG00000053835, ENSMUSG00000026656, ENSMUSG00000079507, ENSMUSG00000000957, ENSMUSG00000046352, ENSMUSG00000063564, ENSMUSG00000030108, ENSMUSG00000057722, ENSMUSG00000030109, ENSMUSG00000042286, ENSMUSG00000060586, ENSMUSG00000021803, ENSMUSG00000037418, ENSMUSG00000062372	2.00841	0.0991197
GOTERM_CC_FAT	GO:0042611~MHC protein complex	3	0.0257495	ENSMUSG00000053835, ENSMUSG00000079507, ENSMUSG00000060586	11.826	0.264366
GOTERM_MF_FAT	GO:0005509~calcium ion binding	10	0.00629034	ENSMUSG00000021803, ENSMUSG00000002012, ENSMUSG00000021186, ENSMUSG00000037418, ENSMUSG00000079110, ENSMUSG00000000957, ENSMUSG00000062372, ENSMUSG00000006369, ENSMUSG00000038775, ENSMUSG00000031740	2.87619	0.0738805
GOTERM_MF_FAT	GO:0005044~scavenger receptor activity	3	0.01091	ENSMUSG00000033880, ENSMUSG00000006014, ENSMUSG00000042286	18.5846	0.124911
GOTERM_MF_FAT	GO:0004222~metalloendopeptidase activity	4	0.0111047	ENSMUSG00000000957, ENSMUSG00000032289, ENSMUSG00000049538, ENSMUSG00000031740	8.47719	0.127004
GOTERM_MF_FAT	GO:0005332~gamma-aminobutyric acid:sodium symporter activity	2	0.0161583	ENSMUSG00000030108, ENSMUSG00000030109	120.8	0.179745
GOTERM_MF_FAT	GO:0015171~amino acid transmembrane transporter activity	3	0.017531	ENSMUSG00000030108, ENSMUSG00000030109, ENSMUSG00000027737	14.496	0.193558
GOTERM_MF_FAT	GO:0015185~L-gamma-aminobutyric acid transmembrane transporter activity	2	0.0201576	ENSMUSG00000030108, ENSMUSG00000030109	96.64	0.219394
PANTHER_BP_ALL	BP00274:Cell communication	14	0.00198157	ENSMUSG00000033880, ENSMUSG00000041592, ENSMUSG00000048583, ENSMUSG00000073888, ENSMUSG00000026840, ENSMUSG00000073889, ENSMUSG00000021803, ENSMUSG00000021186, ENSMUSG00000006014, ENSMUSG00000030111, ENSMUSG00000046402, ENSMUSG00000042286, ENSMUSG00000049538, ENSMUSG00000006369	2.61002	0.0215241
PANTHER_BP_ALL	BP00148:Immunity and defense	16	0.00681905	ENSMUSG00000033880, ENSMUSG00000053835, ENSMUSG00000026656, ENSMUSG00000006014, ENSMUSG00000079507, ENSMUSG00000030111, ENSMUSG00000036905, ENSMUSG00000069516, ENSMUSG00000060586, ENSMUSG00000022372, ENSMUSG00000073888, ENSMUSG00000073889, ENSMUSG00000074896, ENSMUSG00000073418, ENSMUSG00000079339, ENSMUSG00000034459	2.08652	0.0723126

## Sheet: CON_exGF
Table S3
GO-Term enrichment analyis CON vs. exGF
black: p<0.1; count>=2; FDR<0.1
grey: p<0.1; count>=2; FDR>0.1
Upregulated genes
--
Downregulated genes
Category	Term	Count	PValue	Genes	Fold Enrichment	FDR
GOTERM_BP_FAT	GO:0006952~defense response	5	0.00446707	ENSMUSG00000021423, ENSMUSG00000023913, ENSMUSG00000026656, ENSMUSG00000036905, ENSMUSG00000069516	6.89326	0.0561498
GOTERM_BP_FAT	GO:0006955~immune response	5	0.00533582	ENSMUSG00000021423, ENSMUSG00000053835, ENSMUSG00000026656, ENSMUSG00000067212, ENSMUSG00000036905	6.55665	0.0667261
GOTERM_BP_FAT	GO:0019882~antigen processing and presentation	3	0.00786349	ENSMUSG00000053835, ENSMUSG00000026656, ENSMUSG00000067212	21.2978	0.0968794
GOTERM_CC_FAT	GO:0044421~extracellular region part	9	2.05246e-05	ENSMUSG00000021423, ENSMUSG00000023913, ENSMUSG00000024517, ENSMUSG00000029661, ENSMUSG00000028885, ENSMUSG00000036545, ENSMUSG00000074743, ENSMUSG00000020953, ENSMUSG00000022324	6.60888	0.000196772
GOTERM_CC_FAT	GO:0005576~extracellular region	12	2.40551e-05	ENSMUSG00000037206, ENSMUSG00000021423, ENSMUSG00000023913, ENSMUSG00000024517, ENSMUSG00000029661, ENSMUSG00000028885, ENSMUSG00000026656, ENSMUSG00000036545, ENSMUSG00000074743, ENSMUSG00000020953, ENSMUSG00000036905, ENSMUSG00000022324	4.05974	0.000230616
GOTERM_CC_FAT	GO:0005615~extracellular space	6	0.00131981	ENSMUSG00000021423, ENSMUSG00000023913, ENSMUSG00000024517, ENSMUSG00000028885, ENSMUSG00000074743, ENSMUSG00000020953	6.67355	0.0125828
