# Supplementary material for: Regulation of prefrontal cortex myelination by the microbiota
Source: Transl Psychiatry. 2016 Apr 5;6(4):e774–. doi: 10.1038/tp.2016.42 (PMC4872400; doi:10.1038/tp.2016.42)
Supplement: Supplementary Table 4 [file tp201642x6.xls]

## Sheet: Myelin related Genes
Table S4
ID	Symbol	Description	log2FoldChange	Fold Change	pvalue	padj	Function (taken from NCBI Gene database)
ENSMUSG00000032517	Mobp	myelin-associated oligodendrocytic basic protein	0.706162	1.63146	3.68742e-10	8.51321e-07	Structural constituent of myelin sheath (GO-Term)
ENSMUSG00000027375	Mal	myelin and lymphocyte protein, T cell differentiation protein	0.664886	1.58544	7.83696e-10	1.40726e-06	This proteolipid is localized in compact myelin of cells in the nervous system and has been implicated in myelin biogenesis and/or function. The protein plays a role in the formation, stabilization and maintenance of glycosphingolipid-enriched membrane microdomains. Down-regulation of this gene has been associated with a variety of human epithelial malignancies.
ENSMUSG00000026830	Ermn	ermin, ERM-like protein	0.660216	1.58032	2.16814e-10	5.83989e-07	Suggested role for hErmin as a novel cytoskeleton-related oligodendroglial protein in human brain myelination and human epileptogenesis, and provide new evidence for the relationship between oligodendrocytes and epilepsy. (GeneRIF)
ENSMUSG00000041607	Mbp	myelin basic protein	0.638153	1.55633	4.50223e-09	4.85071e-06	major constituent of the myelin sheath of oligodendrocytes and Schwann cells in the nervous system.
ENSMUSG00000031425	Plp1	proteolipid protein (myelin) 1	0.626659	1.54398	2.4736e-09	3.07507e-06	transmembrane proteolipid protein that is the predominant component of myelin
ENSMUSG00000076439	Mog	myelin oligodendrocyte glycoprotein	0.586314	1.50141	1.6061e-07	0.000103824	membrane protein expressed on the oligodendrocyte cell surface and the outermost surface of myelin sheaths
ENSMUSG00000037625	Cldn11	claudin 11	0.579946	1.49479	2.02751e-08	1.89077e-05	member of the claudin family. Claudins are integral membrane proteins and components of tight junction strands. The protein encoded by this gene is a major component of central nervous system (CNS) myelin and plays an important role in regulating proliferation and migration of oligodendrocytes.
ENSMUSG00000027858	Tspan2	tetraspanin 2	0.579196	1.49402	4.03849e-09	4.66186e-06	member of the transmembrane 4 superfamily, also known as the tetraspanin family. Most of these members are cell-surface proteins that are characterized by the presence of four hydrophobic domains. The proteins mediate signal transduction events that play a role in the regulation of cell development, activation, growth and motility.
ENSMUSG00000032854	Ugt8a	UDP galactosyltransferase 8A	0.486945	1.40147	1.29108e-05	0.00474206	loss of Ugt8a in oligodendrocytes is exclusively responsible for the myelin structural deficits, demyelination, and behavioral abnormalities in Ugt8a-deficient mice. (GeneRIF)
ENSMUSG00000056966	Gjc3	gap junction protein, gamma 3	0.448494	1.36461	1.63227e-05	0.00571807	gap junction protein. The encoded protein, also known as a connexin, plays a role in formation of gap junctions, which provide direct connections between neighboring cells. Gjc3 is localized to the gray matter along small myelinated fibers and is co-expressed with Cx32/Gjb1 in oligodendrocytes. (GeneRIF)
ENSMUSG00000050121	Opalin	oligodendrocytic myelin paranodal and inner loop protein	0.438476	1.35517	0.000300435	0.0411469	transmembrane sialylglycoprotein located in the central nervous system myelin paranodal loop membrane. (GeneRIF)
ENSMUSG00000036098	Myrf	myelin regulatory factor	0.402934	1.32219	0.000220825	0.0339881	transcription factor that is required for central nervous system myelination and may regulate oligodendrocyte differentiation. It is thought to act by increasing the expression of genes that effect myelin production but may also directly promote myelin gene expression. Loss of a similar gene in mouse models results in severe demyelination.
ENSMUSG00000036634	Mag	myelin-associated glycoprotein	0.38442	1.30534	0.000764871	0.0777161	type I membrane protein and member of the immunoglobulin superfamily. It is thought to be involved in the process of myelination. It is a lectin that binds to sialylated glycoconjugates and mediates certain myelin-neuron cell-cell interactions.
ENSMUSG00000049612	Omg	oligodendrocyte myelin glycoprotein	0.275232	1.21019	0.000521538	0.0585318	A phosphatidylinositol-linked peanut agglutinin-binding glycoprotein in central nervous system myelin and on oligodendrocytes. (GeneRIF)
ENSMUSG00000033006	Sox10	SRY (sex determining region Y)-box 10	0.193815	1.14378	0.0739335	0.650521	member of the SOX (SRY-related HMG-box) family of transcription factors involved in the regulation of embryonic development and in the determination of the cell fate. The encoded protein may act as a transcriptional activator after forming a protein complex with other proteins. This protein acts as a nucleocytoplasmic shuttle protein and is important for neural crest and peripheral nervous system…
ENSMUSG00000046160	Olig1	Oligodendrocyte transcription factor 1	0.0336035	1.02357	0.744345	0.97114	Olig1 and Olig2 transcription factors in the human central nervous system are important not only for differentiation of the oligodendrocyte lineage, but they may also have a role in neural cell specification. (GeneRIF)
ENSMUSG00000039830	Olig2	Oligodendrocyte transcription factor 2	0.0303114	1.02123	0.788195	0.977581	Olig1 and Olig2 transcription factors in the human central nervous system are important not only for differentiation of the oligodendrocyte lineage, but they may also have a role in neural cell specification. (GeneRIF)
ENSMUSG00000074637	Sox2	SRY (sex determining region Y)-box 2	0.0452603	1.03187	0.693574	0.964463	required for stem-cell maintenance in the central nervous system,
ENSMUSG00000037868	Egr2	Early growth response 2	0.391407	1.31167	0.00140116	0.109923	transcription factor with three tandem C2H2-type zinc fingers. Defects in this gene are associated with Charcot-Marie-Tooth disease type 1D (CMT1D), Charcot-Marie-Tooth disease type 4E (CMT4E), and with Dejerine-Sottas syndrome (DSS).
